# Supplementary material for: Enhancing DC cancer vaccine by allogeneic MHC class II expression and Treg depletion
Source: JCI Insight. 2025 Jul 15;10(16):e189024. doi: 10.1172/jci.insight.189024 (PMC12406729; doi:10.1172/jci.insight.189024)
Supplement: Supporting data values [file jciinsight-10-189024-s031.xlsx]

## Sheet: Sup Fig. S1C 
	Rep. exp. # of	2
	n per gr. in this exp.	4
	Read out	MFI
		H2Db				I-A/I-E				CD40				CD80				CD86
	WT BMDC	1899	1892	1860	1913	252	255	291	297	491	481	398	474	1899	1892	1860	1913	253	255	293	298
	WT BMDC + WT splenocyte	2593	2524	2604	2529	935	964	1022	988	772	735	642	559	2593	2524	2604	2529	946	976	1038	1006
	WT mBMDC	3413	3420	3332	3176	1042	1078	1026	960	1464	1585	1582	1400	3413	3420	3332	3176	1055	1089	1038	976
	WT mBMDC + WT splenocyte	3151	3145	3366	3372	2438	2387	2447	2578	873	1141	1010	846	3151	3145	3366	3372	1811	1860	1722	1856
	bm1 BMDC	1839	1860	1794	1899	362	392	345	395	430	367	414	354	1839	1860	1794	1899	365	396	348	399
	bm1 BMDC + WT splenocyte	2382	2368	2452	2419	992	929	968	922	453	451	488	497	2382	2368	2452	2419	1002	948	986	933
	bm1 mBMDC	2755	2849	2728	2821	735	755	722	743	943	962	994	984	2755	2849	2728	2821	743	764	728	752
	bm1 mBMDC + WT splenocyte	2614	2888	2755	2837	1754	1804	1674	1794	549	507	540	524	2614	2888	2755	2837	1811	1860	1722	1856
	bm12 BMDC	1758	1715	1715	1712	389	443	426	419	478	519	438	475	1758	1715	1715	1712	396	453	434	427
	bm12 BMDC + WT splenocyte	2279	2214	2332	2323	1053	1089	1020	1093	496	700	599	605	2279	2214	2332	2323	1080	1127	1051	1125
	bm12 mBMDC	3010	3176	3016	3034	1104	1360	1089	1076	1456	1407	1473	1523	3010	3176	3016	3034	1141	1400	1123	1110
	bm12 mBMDC + WT splenocyte	3138	2963	2981	3126	3240	3406	3292	3201	1034	1154	1258	1012	3138	2963	2981	3126	3497	3641	3490	3441

## Sheet: Sup Fig. S1E
			Rep. exp. # of	3
			n per gr. in this exp.	2–4
			Read out	% CFSE+dim of CFSE+peak
				CD3+ T cell				CD8+ T cell				CD4+ T cell
			WT splenocyte alone	2.46	3.49			2.27	0			2.44	4.49
			WT splenocyte + WT BMDC	2.12	2.49	2.69	1.45	1.58	0.69	1.51	0.75	2.3	2.91	3.48	1.74
			WT splenocyte + bm1 BMDC	5.37	7.33	4.94		5.21	6.19	8.68		5.11	8.26	3.88
			WT splenocyte + bm12 BMDC	13.1	10.6	17.9	15.8	9.59	10	6.03	3.26	13.6	10.4	22.1	21.9

## Sheet: Fig. 1B
	Rep. exp. # of	4
	n per gr. in this exp.	3
	Read out	IFNγ (pg/ml)
		Pmel-1 CD8+ T cells with
		gp100-WT mBMDC			gp100-bm1 mBMDC			gp100-bm12 mBMDC			WT mBMDC			bm1 mBMDC			bm12 mBMDC
	1: 0.05	281.5	207	205.4	275.6	397.5	354.9	168.2	267.2	271.6	0.9	1.2	1.3	0.7	1.2	1.1	0	0.5	1.1
	1: 0.1	456.2	460.2	335.8	555.7	615.2	563.8	476.3	527	540.9	3.6	1.5	1.8	1	0.9	0.8	1	1.3	1.1
	1: 0.2	1000.9	767.5	1571.7	1497.9	1540.8	769.7	1186.6	1287.1	1278	0.6	0.6	0	1.4	2	0.5	2.8	0.8	0.7
		Controls (without Pmel-1 CD8+ T cells)
		WT mBMDC			bm1 mBMDC			bm12 mBMDC			CD8+ T cell			gp100
		0	0	0	0	0	0	0	0	0	1.3	1.2	1.1	1.1	1.2	1.4

## Sheet: Fig. 1D, E
	Rep. exp. # of	3
	n per gr. in this exp.	4–5
	Read out	Tumor volume (length x width x width x π/6) (mm3)
	Group	PBS					gp100-WT				gp100-bm1				gp100-bm12
	day 0	0	0	0	0	0	0	0	0	0	0	0	0	0	0	0	0	0	0
	1	0	0	0	0	0	0	0	0	0	0	0	0	0	0	0	0	0	0
	2	0	0	0	0	0	0	0	0	0	0	0	0	0	0	0	0	0	0
	3
	4	5.1594	4.28584	4.24264	11.7736	4.5857	5.41925	3.35947	2.03149	5.28753	7.42691	10.832	6.13802	5.73445	5.15362	4.36952	11.2848	5.63695	2.86075
	5
	6
	7
	8	65.8986	33.7583	68.8066	56.0165	39.7138	54.9719	34.6885	40.545	47.0388	66.9997	39.9598	28.7806	88.322	38.3288	30.9188	35.1128	36.094	46.1391
	9
	10	147.366	50.4746	135.533	87.1174	121.947	65.5391	52.8785	46.4649	59.7408	72.4019	39.9527	63.3041	153.145	60.279	33.4284	54.1653	67.5403	90.6366
	11
	12
	13	406.135	143.589	353.413	209.501	493.639	198.184	184.577	102.956	318.139	223.977	176.325	132.639	357.501	158.807	76.322	91.1152	156.731	267.166
	14
	15	851.473	414.374	1150.67	697.77	1199.41	557.598	454.377	368.027	629.641	562.432	455.645	349.333	746.733	324.453	165.941	234.372	316.183	569.591
	16
	17	1289.44	800.954	1665.17	1093.16	1965.31	781.658	793.96	806.214	1122.51	1219.47	769.719	781.405	925.025	632.183	352.985	400.401	599.69	798.129
	18
	19	2741.21	2010.76	2090.57	2130.36	2376.12	2036.48	1397.08	1483.86	2125.02	2273.52	1636.04	1514	1722.56	1074.62	621.009	565.855	966.704	878.212
	20
	21						2537.18	1906.78	1829.25	2753.11	3461.74	2323.54	2199.01		1899.22	1141.55	1167.5	1817.76	1368.69
	22
	23							2796.83					3693.64		3429.08	1923.96	2424.42		2727.16

## Sheet: Fig. 1F
	n per gr. in this exp.	7-9
	Read out	Tumor weight (g)
	Group	PBS							hgp100-WT									hgp100-bm1							hgp100-bm12
		0.4	0.39	0.59	0.47	0.34	0.81	0.78	0.55	0.63	0.35	0.41	0.36	0.34	0.51	0.45	0.36	0.27	0.29	0.46	0.58	0.48	0.65	0.51	0.22	0.33	0.4	0.36	0.19	0.09	0.39

## Sheet: Fig. 1G
	Rep. exp. # of	2
	n per gr. in this exp.	7
	Read out	% hgp100 tet+CD69+CD8+ of CD8+
	Group	PBS							hgp100-WT							hgp100-bm1							hgp100-bm12
		0.38	0.31	0	0.28	0.34	0.2	0	0.15	0.4	0.52	0.54	0.36	0.31	0.19	0.32	0.33	0.11	0.41	0.51	0.24	0.029	0.74	0.42	0.83	0.42	0.72	0.34	0.54

## Sheet: Fig. 1H, Sup Fig. 3C
	Rep. exp. # of	2
	n per gr. in this exp.	6-9
	Read out	% CD4 subsets of CD4+
	Group	PBS							hgp100-WT									hgp100-bm1							hgp100-bm12
	Th1	0.1	0.12	0.083	0.1	0.065	0.11	0.019	0.078	0.049	0.1	0.061	0.038	0.091	0.085	0.12	0.16	0.064	0.066	0.044	0.038	0.15	0.084	0.092	0.15	0.08	0.2	0.23	0.16	0.17	0.16
	Th2	0.5	0.031	0.028	0	0.11	0	0	0	0	0.012	0.012	0.038	0.02	0	1.22	1.07	0.86	1.15	0.22	0.27	1.66	0.061		0.00878	1.11	0.98	0.21	0.29	0.015
	Th17	0.45	0.43	0.11	0.24	0.31	0.17		0.21	0.37	0.22	0.098	0.36	0.61	0.21	0.71	0.46	0.2	0.23	0.13	0.51	0.91	0.37	0.12	0.76	0.23	0.29	0.39	0.39	0.48	0.29
	Tfh	0.95	1.44	0.3	0.43	0.4	1.83	0.25	0.1	0.29	0.32	0.27	0.17	0.42	0.24	0.9	0.52	0.75	0.35	0.35	0.41	0.87	0.26	0.14	0.81	0.12	0.2	0.42	0.81	0.42	0.37
	Treg	3.85	4.04	4.11	3.74	3.3	4.35	3.76	3.25	5.57	1.87	2.18	2.08	1.72	2.06	2.76	2.54	1.61	3.4	4.17	2.46	4.14	2.18	2.18	3.73	2.92	3.46	3.19	3.13	4.89	2.34

## Sheet: Sup Fig. 3A, B 
	n per gr. in this exp.	7
	Read out	Tumor volume (length x width x width x π/6) (mm3)
	Group	PBS							hgp100-WT									hgp100-bm1							hgp100-bm12
	day 0	0	0	0	0	0	0	0	0	0	0	0	0	0	0	0	0	0	0	0	0	0	0	0	0	0	0	0	0	0	0
	1
	2
	3
	4	19.582	17.9527	15.6319	12.9433	13.5454	11.4985	16.2162	13.1606	12.244	11.1041	14.715	14.2372	6.78926	9.78083	10.2709	14.1409	8.88012	16.5124	12.0366	9.41736	9.87279	9.62711	13.4702	12.1922	9.82673	4.27996	9.31646	7.7878	12.1933	11.117
	5
	6
	7
	8
	9	107.328	141.906	125.9	189.872	86.6416	209.816	212.253	73.9672	108.116	66.7988	77.3284	135.972	54.689	117.73	153.781	75.9289	75.3079	73.0628	136.299	152.255	136.707	153.137	104.384	55.5915	165.462	82.9051	60.9246	60.2717	42.1177	97.3094
	10
	11	234.811	231.667	347.949	300.891	154.064	410.615	365.646	248.464	257.274	156.204	198.429	323.795	202.228	323.26	348.951	219.641	104.194	148.865	185.426	311.07	209.95	289.02	236.252	104.814	210.806	150.461	135.741	157.314	66.2515	184.441
	12
	13	575.68	611.163	685.215	646.219	415.588	933.053	752.349	525.515	606.807	557.14	461.025	476.855	408.786	656.455	582.179	359.811	392.636	391.882	525.145	629.929	467.704	672.405	493.873	295.518	341.052	463.083	410.397	250.332	128.737	463.647

## Sheet: Fig.2B, C
	Rep. exp. # of	3
	n per gr. in this exp.	4–5
	Read out	Tumor volume (length x width x width x π/6) (mm3)
	Group	PBS					E7-WT					E7-bm1					E7-bm12
	day 0	0	0	0	0	0	0	0	0	0	0	0	0	0	0	0	0	0	0	0
	1	0	0	0	0	0	0	0	0	0	0	0	0	0	0	0	0	0	0	0
	2	0	0	0	0	0	0	0	0	0	0	0	0	0	0	0	0	0	0	0
	3	0	0	0	0	0	0	0	0	0	0	0	0	0	0	0	0	0	0	0
	4
	5
	6	30.3346	32.1515	24.1945	34.704	29.773	37.3067	34.7089	31.5304	43.2476	15.6352	24.0682	25.7124	23.8181	35.7149	41.8001	31.0972	28.4327	14.745	27.1552
	7	60.3376	36.5911	43.3842	47.365	69.9761	42.6418	45.7	33.4042	46.8161	41.4618	37.4367	33.132	31.9396	42.5373	33.1516	45.8759	29.4598	27.3768	39.8477
	8	75.4118	64.4943	54.9703	67.2018	64.1044	72.4286	60.4976	58.8372	51.7031	44.1183	54.1295	62.1945	62.0497	76.4293	56.9267	77.0543	35.2424	53.1622	68.4439
	9
	10
	11	273.468	252.054	195.939	225.809	290.904	220.029	171.281	202.774	237.666	109.605	176.487	218.83	136.291	275.879	123.971	141.087	86.9103	117.736	162.193
	12
	13
	14	573.113	434.61	238.531	378.446	495.258	453.753	491.839	499.804	500.272	345.332	406.301	450.398	297.922	611.335	342.957	364.497	239.864	185.288	421.854
	15
	16	902.869	682.2	497.277	664.796	929.655	652.697	678.34	732.853	607.148	410.332	579.616	711.505	450.049	889.911	450.398	463.922	319.192	309.43	577.883
	17
	18	1315.1	940.686	622.636	1120.59	1131.09	842.722	733.44	909.711	801.63	541.585	732.465	964.235	552.785	1067.82	648.554	616.91	393.796	438.964	726.235
	19
	20
	21	1592.83	1426.37	993.499	1136.6	1465.64	1003.97	768.701	1005.72	1343.32	1009.4	1341.46	1250.91	782.753	1322.06	1158.39	820.662	696.039	667.822	951.149
	22
	23	1875.05	1316.28	1284.85	1482.6	1875.21	1231.88	960.808	1254.17	1502.74	1136.58	1341.19	1636.8	845.587	1477.19	1051.53	916.267	796.361	625.74	1082.53
	24
	25	2152.78	1655.64	1559.66	1847.05	2258.17	1354.68	1140.15	1275.84	1491.73	1172.72	1342.07	1618.24	837.657	1771.85	1232.69	1118.09	1086.47	747.905	1220.23
	26
	27
	28	2349.8	1964.82	1860.63	1899.85	2496.87	1395.4		1419.43	1900	1355.78	1150.69	1985.59	978.81	1665.83	1275.92	1097.17	1161.35	592.877	1624.92
	29
	30	2492.73	2289.74	2131.49	2275.58	2759.65	1848.13		1439.59	1849.98	1457.14	1452.16	2089.56	1049.06	1670.86	1643.58	1161.75	1559.96	419.157	1636.14

## Sheet: Fig. 2E, G
	Rep. exp. # of	2
	n per gr. in this exp.	8-10
	Read out	Tumor weight (g)
	Group	PBS								E7-WT										E7-bm1								E7-bm12
		0.84	0.73	0.78	0.74	1.02	0.74	1.04	0.99	0.73	0.7	0.72	0.72	0.72	0.5	0.62	0.7	0.8	0.88	0.7	0.94	0.58	0.68	0.55	0.6	0.72	0.57	0.29	0.44	0.31	0.36	0.46	0.7	0.48	0.52	0.52

[truncated: 29 more sheets: Fig. 2F, G, Fig. 2H, Fig. 2I, Fig. 2J, Fig. 3A, Fig. 3B, Fig. 3C, Fig. 3D, Fig. 3E, Fig. 4, Sup Fig. S5, Fig. 5B, Fig. 5C, Fig. 5D, G, Fig. 5E, H, Fig. 5F, I, Fig. 5J, Fig. 5K, Fig. 6B, C, Fig. 6E …]
